# Supplementary material for: ApoE Production in Human Monocytes and Its Regulation by Inflammatory Cytokines
Source: PLoS One. 2013 Nov 14;8(11):e79908. doi: 10.1371/journal.pone.0079908 (PMC3828220; doi:10.1371/journal.pone.0079908)
Supplement: Table S1 — ApoE, TNF-α and IL-6 fluorospot numbers by monocyte derived macrophages. 800 macrophages /well were incubated 24 hours with medium only, LPS (100 ng/ml), IFN-γ (10 ng/ml) or TGF-β (10 ng/ml). (XLSX) [file pone.0079908.s004.xlsx]

## Sheet: Sheet1
	Table S1. ApoE, TNF-a and IL-6 fluorospot numbers by monocyte derived macrophages.
			spot number of each protein			spot number of double positive cells
	Donor 1	culture condition (1)	ApoE	TNF-a	IL-6	ApoE+TNFa	ApoE+IL-6	TNF-a+IL-6
		Medium only	115± 7,8	96±9,5	26±7,8	8±2,4	2±1,5	23±5,6
		LPS	84±8,2	293±16,2	175±25	45±5,1	16±3,1	170±6,8
		IFN-g	85±6,3	291±21	185±29	46±3,1	18±4,2	191±14
		TGF-b	135±16	142±26	46±16	19±3,9	6±2,2	44±15
	Donor 2	culture condition	ApoE	TNF-a	IL-6	ApoE+TNFa	ApoE+IL-6	TNF-a+IL-6
		Medium only	133±7,4	143±32	51±23	19±5,9	5±1,9	46±17
		LPS	91±8	318±18	225±21	46±4,3	25±1	205±11
		IFN-g	93±8,3	328±10	218±31	54±3,9	24±5,6	215±13
		TGF-b	164±24	158±13	57±26	36±9,2	7±4	61±14
	Donor 3	culture condition	ApoE	TNF-a	IL-6	ApoE+TNFa	ApoE+IL-6	TNF-a+IL-6
		Medium only	71±13	1±0,8	0.375	1±0,6	0.25	1±1,0
		LPS	39±8,3	97±8,8	10±5,0	17±2,9	2±1,7	10±3
		IFN-g	46±5,9	94±8,8	13±5,0	18±2,9	4±1,5	15±4,3
		TGF-b	99±13	0	1±0,8	0.25	1±1,0	0.25
	Donor 4	culture condition	ApoE	TNF-a	IL-6	ApoE+TNFa	ApoE+IL-6	TNF-a+IL-6
		Medium only	45±12	191±40	83±35	10±2,1	3±1,4	82±37
		LPS	21±6,4	303±14	160±17	16±5	8±2,2	152±10
		IFN-g	19±6,1	286±21	140±15	14±4,3	8±3,2	138±13
		TGF-b	48±9,4	229±27	120±45	16±0,5	8±2,2	129±43
	(1) 800 macrophages /well were incubated 24 hours with medium only, LPS (100 ng/ml), IFN-g (10 ng/ml) or TGF-β (10 ng/ml).
	Spot numbers are presented as mean±SD of quadruplicates.
